# Supplementary material for: Effects of Immediate and Delayed Repeated Cold Exposure After Physical Exertion: A Randomized Controlled Trial
Source: Int J Environ Res Public Health. 2026 Jul 9;23(7):887. doi: 10.3390/ijerph23070887 (PMC13410065; doi:10.3390/ijerph23070887)
Supplement: Supplementary file 1 [file ijerph-23-00887-s001.zip]

Archive with 6 entries (6 files):
- TableS1_Full linear mixed-effects model output.pdf
- .DS_Store
- FileS1_Statistical analysis code.Rmd
- FileS2_CIP.pdf
- FileS3_CONSORT 2025 checklist.pdf
- S1_Data_dataset.xlsx
