# Supplementary material for: Effects of Immediate and Delayed Repeated Cold Exposure After Physical Exertion: A Randomized Controlled Trial
Source: Int J Environ Res Public Health. 2026 Jul 9;23(7):887. doi: 10.3390/ijerph23070887 (PMC13410065; doi:10.3390/ijerph23070887)
Supplement: Supplementary file 1 [file ijerph-23-00887-s001.zip › FileS1_Statistical analysis code.Rmd]

---
title: "AXANOVA"
author: "Callum Buehler"
date: "2026-02-13"
output:
  html_document:
    theme: default
    highlight: tango
---

## Study Overview

This document contains the full statistical analysis for the AXANOVA randomised controlled trial examining the effects of **immediate versus delayed local cold-pack application** on recovery following exercise-induced muscle soreness (EIMS).

**Design:** Three-arm parallel-group RCT with repeated measures at baseline (t0) and 24 h, 48 h, and 72 h post-exercise.

**Conditions:**

- **CG** -- Control Group (no cooling intervention; passive recovery).
- **ICG** -- Immediate Cooling Group (reusable gel-based cold pack applied to the vastus lateralis for 20 min starting immediately post-exercise; nine sessions over 72 h).
- **DCG** -- Delayed Cooling Group (same cold-pack application, starting 24 h post-exercise; six sessions between 24 h and 72 h).

**Sample:** n = 48 participants (16 per group; 39 women, 9 men; age 22 ± 3 y).

**Primary outcomes:** DOMS (delayed-onset muscle soreness, VAS 0–10 cm), MVIC (maximal voluntary isometric contraction of the non-dominant knee extensors, N).

**Secondary / exploratory outcomes:** CK (creatine kinase, U/L), CRP (C-reactive protein, mg/L), ESR (erythrocyte sedimentation rate, mm/h), MT (quadriceps femoris muscle thickness, cm).

All models use linear mixed-effects regression (LMM) with a random intercept per participant and ANCOVA-style baseline-covariate adjustment. CRP is analysed on the natural-log scale because of strong right skew. Sensitivity analyses for CK and ESR use log1p-transformed values.

**Outputs.** All exported files (CSVs, the recovery-markers figure, the effect-size .xlsx, the S1 Table .xlsx/.csv, and the RData object) are written to the current working directory at knit time. The companion data file (`S1_Data_dataset.xlsx`) is provided as a supplementary file with this submission and must reside in the same directory as this .Rmd for the script to run.

---

```{r Setup, include=FALSE}
knitr::opts_chunk$set(echo = TRUE)

# Global seed for reproducibility (applies to any random elements
# executed before the DHARMa loop, which sets its own seed).
set.seed(20260213)

suppressPackageStartupMessages({
  library(readxl)
  library(lme4)
  library(lmerTest)
  library(emmeans)
  library(DHARMa)
  library(car)
  library(dplyr)
  library(tidyr)
  library(stringr)
  library(broom.mixed)
  library(sandwich)
  library(lmtest)
  library(effectsize)
  library(writexl)
  library(performance)
  library(kableExtra)
  library(ggplot2)
  library(patchwork)
  library(parameters)
})

# Set sum-to-zero contrasts globally before any models are fitted.
# Required for Type III tests (car::Anova) to be contrast-independent
# and unambiguously interpretable. With default treatment contrasts,
# Type III F-tests for factors depend on the choice of reference level,
# which is a common reviewer objection. contr.sum avoids this.
#
# The previous setting is saved and restored on exit so that sourcing
# this script in a larger session does not permanently alter contrast
# settings for other scripts.
old_contr <- getOption("contrasts")
options(contrasts = c("contr.sum", "contr.poly"))
on.exit(options(contrasts = old_contr), add = TRUE)
```

```{r Variables}
DATA_FILE <- "S1_Data_dataset.xlsx"

required_vars_wide <- c(
  "condition","id","sex","age","height_m","weight_kg","bfp","SCFL",
  "DOMS_t0","DOMS_t24","DOMS_t48","DOMS_t72",
  "MVIC_t0","MVIC_t24","MVIC_t48","MVIC_t72",
  "ESR_t0","ESR_t24","ESR_t48","ESR_t72",
  "CK_t0","CK_t24","CK_t48","CK_t72",
  "CRP_t0","CRP_t24","CRP_t48","CRP_t72",
  "MT_t0","MT_t24","MT_t48","MT_t72"
)

outcomes         <- c("DOMS","MVIC","CK","CRP","ESR","MT")
primary_outcomes <- c("DOMS","MVIC")

# bobyqa is more robust than the default optimizer for small datasets;
# prevents false convergence warnings without affecting parameter estimates.
control_bobyqa <- lmerControl(optimizer = "bobyqa", optCtrl = list(maxfun = 2e5))
```

```{r Helper Functions}
# ------------------------------------------------------------------
# assert_required_vars(df, required_vars)
# Stops execution with an informative error if any expected columns
# are missing from the data frame. Called once after loading data.
# ------------------------------------------------------------------
assert_required_vars <- function(df, required_vars) {
  missing_vars <- setdiff(required_vars, names(df))
  if (length(missing_vars) > 0) {
    stop(paste("Missing variables:", paste(missing_vars, collapse = ", ")))
  }
}

# ------------------------------------------------------------------
# get_outcome_terms(outcome)
# Returns the response variable name and baseline covariate name for
# a given outcome, as used in the modelling dataset (data_post).
# CRP is special-cased: both the outcome and its baseline covariate
# use log-transformed values (log_CRP, log_CRP_baseline).
# ------------------------------------------------------------------
get_outcome_terms <- function(outcome) {
  if (outcome == "CRP") {
    list(y = "log_CRP", baseline = "log_CRP_baseline")
  } else {
    list(y = outcome, baseline = paste0(outcome, "_baseline"))
  }
}

# ------------------------------------------------------------------
# build_formula_lmm(outcome, time_form)
# Constructs the LMM formula for a given outcome and time form
# ("linear" or "quadratic"). Fixed effects: time, condition,
# time × condition interaction, baseline covariate, sex, SCFL.
# Random effect: random intercept per participant (1 | id).
# ------------------------------------------------------------------
build_formula_lmm <- function(outcome, time_form) {
  terms         <- get_outcome_terms(outcome)
  y             <- terms$y
  baseline_term <- terms$baseline

  fixed <- if (time_form == "quadratic") {
    paste0(
      y,
      " ~ time_std + I(time_std^2) + condition + time_std:condition + ",
      baseline_term, " + sex + SCFL"
    )
  } else {
    paste0(
      y,
      " ~ time_std + condition + time_std:condition + ",
      baseline_term, " + sex + SCFL"
    )
  }

  as.formula(paste0(fixed, " + (1 | id)"))
}

# ------------------------------------------------------------------
# build_formula_lm(outcome, time_form)
# Identical fixed-effects structure to build_formula_lmm() but
# without the random effect term. Used as a fallback for CRP if the
# LMM random-effects variance collapses (singular fit).
# ------------------------------------------------------------------
build_formula_lm <- function(outcome, time_form) {
  terms         <- get_outcome_terms(outcome)
  y             <- terms$y
  baseline_term <- terms$baseline

  fixed <- if (time_form == "quadratic") {
    paste0(
      y,
      " ~ time_std + I(time_std^2) + condition + time_std:condition + ",
      baseline_term, " + sex + SCFL"
    )
  } else {
    paste0(
      y,
      " ~ time_std + condition + time_std:condition + ",
      baseline_term, " + sex + SCFL"
    )
  }

  as.formula(fixed)
}

# ------------------------------------------------------------------
# compute_icc(model_obj)
# Computes the intraclass correlation coefficient (ICC) from a fitted
# LMM. ICC = var(id) / (var(id) + var(residual)), reflecting the
# proportion of total variance attributable to between-participant
# differences. Reported in S1 Table as a model fit characteristic.
# ------------------------------------------------------------------
compute_icc <- function(model_obj) {
  vc      <- as.data.frame(VarCorr(model_obj))
  var_id  <- vc$vcov[vc$grp == "id"][1]
  var_res <- vc$vcov[vc$grp == "Residual"][1]
  var_id / (var_id + var_res)
}

# ------------------------------------------------------------------
# kable_html(x, caption, align)
# Renders a data frame as a formatted HTML table using kableExtra.
# Used for QC and group comparison tables in the rendered document.
# ------------------------------------------------------------------
kable_html <- function(x, caption, align) {
  knitr::kable(x, caption = caption, align = align) %>%
    kableExtra::kable_styling(
      bootstrap_options = c("striped", "hover", "condensed", "responsive"),
      full_width = FALSE,
      position = "left"
    )
}
```

```{r Load and Validate Data}
data_wide <- read_excel(DATA_FILE)
assert_required_vars(data_wide, required_vars_wide)

data_wide <- data_wide %>%
  mutate(
    id        = factor(id),
    condition = factor(condition, levels = c("CG","ICG","DCG")),
    sex       = factor(sex),
    # SCFL is stored in the raw data file in centimetres; multiply by 10
    # so that the variable is expressed in millimetres throughout the
    # analysis (matches the manuscript reporting unit). Scaling the
    # covariate does not change inference for other terms; the SCFL
    # coefficient is scaled inversely (10x smaller) compared with a
    # cm-scale model.
    SCFL      = as.numeric(SCFL) * 10
  )
```

```{r Reshape Wide to Long and Build Post-baseline Dataset}
# Pivot all outcome_timepoint columns to long format.
# Produces columns: DOMS, MVIC, ESR, CK, CRP, MT and numeric time (0/24/48/72).
long_data <- data_wide %>%
  pivot_longer(
    cols         = matches("_(t0|t24|t48|t72)$"),
    names_to     = c(".value", "time"),
    names_pattern = "(.*)_t(.*)"
  ) %>%
  mutate(time = as.numeric(time))

# Extract t0 values as baseline covariates for ANCOVA-style adjustment.
baseline_df <- long_data %>%
  filter(time == 0) %>%
  select(id, DOMS, MVIC, CK, CRP, ESR, MT) %>%
  rename_with(~paste0(.x, "_baseline"), -id)

# Post-baseline dataset: t24, t48, t72 only.
# time_std: time standardised to mean=0, SD=1 (improves numerical stability).
# log_CRP / log_CRP_baseline: natural log of CRP (safe here; observed min = 0.5 mg/L).
data_post <- long_data %>%
  filter(time != 0) %>%
  left_join(baseline_df, by = "id") %>%
  mutate(
    time_std          = as.numeric(scale(time)),
    log_CRP           = ifelse(is.na(CRP),          NA_real_, log(CRP)),
    log_CRP_baseline  = ifelse(is.na(CRP_baseline),  NA_real_, log(CRP_baseline))
  )

# Derive standardised time values for t24, t48, t72 using the same
# scaling applied to time_std above. Used to anchor emmeans evaluation
# to the three actual follow-up occasions rather than relying on
# sort(unique(time_std)), which could behave unexpectedly if the data
# ever changes (e.g., dropped rows at one timepoint altering the scale).
sc <- scale(data_post$time)
time_center <- attr(sc, "scaled:center")
time_scale  <- attr(sc, "scaled:scale")
tvals <- as.numeric((c(24, 48, 72) - time_center) / time_scale)
```

```{r QC Tables: Outliers and Missingness, echo=TRUE, message=FALSE, warning=FALSE}
# ==========================================================
# Manuscript QC tables (descriptive only; no values removed):
#   Table 1 -- Outlier summary (±3 SD z-score, pooled across timepoints)
#   Table 2 -- Missingness summary across outcomes and timepoints
#
# Note: Outlier detection is pooled across timepoints for simplicity.
# It is used for QC reporting only and does not affect model estimation.
# ==========================================================

vars_qc <- c("ESR","CK","CRP","DOMS","MT","MVIC")

# --- Table 1: Outliers ---
outlier_table <- lapply(vars_qc, function(v) {
  x <- as.numeric(long_data[[v]])
  s <- sd(x, na.rm = TRUE)

  flag <- if (is.na(s) || s == 0) {
    rep(FALSE, length(x))
  } else {
    abs((x - mean(x, na.rm = TRUE)) / s) > 3
  }

  total_obs <- sum(!is.na(x))
  n_out     <- sum(flag, na.rm = TRUE)

  data.frame(
    Variable       = v,
    `Total Obs.`   = total_obs,
    `Outliers (n)` = n_out,
    Percent        = sprintf("%.2f%%", 100 * n_out / total_obs)
  )
}) %>% dplyr::bind_rows()

# --- Table 2: Missingness ---
missing_table <- lapply(vars_qc, function(v) {
  x          <- long_data[[v]]
  total_obs  <- length(x)
  n_miss     <- sum(is.na(x))

  data.frame(
    Variable          = v,
    `Missing (n)`     = n_miss,
    `Percent Missing` = sprintf("%.2f%%", 100 * n_miss / total_obs)
  )
}) %>% dplyr::bind_rows()

kable_html(
  outlier_table,
  caption = "Outlier summary across outcomes (±3 SD z-score; pooled across timepoints).",
  align   = "lccc"
)

kable_html(
  missing_table,
  caption = "Missing data summary across outcomes (total missing observations across all timepoints).",
  align   = "lcc"
)

write.csv(outlier_table, "Table1_Outlier_Summary.csv",   row.names = FALSE)
write.csv(missing_table, "Table2_Missingness_Summary.csv", row.names = FALSE)
```

```{r Group Comparison Tables, echo=TRUE, message=FALSE, warning=FALSE}
# ==========================================================
# Manuscript group comparison tables using Welch one-way tests:
#   Table 3 -- Anthropometric characteristics by group
#   Table 4 -- Baseline (t0) outcomes by group
#
# Welch's test is used rather than standard one-way ANOVA because it
# does not assume equal variances across groups.
# ==========================================================

fmt_mean_sd <- function(x, digits = 2) {
  x <- as.numeric(x)
  m <- mean(x, na.rm = TRUE)
  s <- sd(x,   na.rm = TRUE)
  if (is.nan(m) || is.nan(s)) return(NA_character_)
  sprintf(paste0("%.", digits, "f \u00B1 %.", digits, "f"), m, s)
}

fmt_p <- function(p, digits = 3) {
  if (is.na(p))    return(NA_character_)
  if (p < 0.001)   return("<0.001")
  sprintf(paste0("%.", digits, "f"), p)
}

welch_p <- function(df, var, group = "condition") {
  x    <- df[[var]]
  g    <- df[[group]]
  keep <- !is.na(x) & !is.na(g)
  if (sum(keep) < 3 || length(unique(g[keep])) < 2) return(NA_real_)
  oneway.test(x[keep] ~ g[keep])$p.value
}

# Add BMI (not in raw data file)
data_wide <- data_wide %>%
  mutate(BMI = weight_kg / (height_m^2))

# --- Table 3: Anthropometrics ---
anthro_vars <- c("age","height_m","weight_kg","bfp","SCFL","BMI")

table3_core <- data_wide %>%
  group_by(condition) %>%
  summarize(
    n            = as.character(n()),
    Age          = fmt_mean_sd(age,       digits = 2),
    `Height (m)` = fmt_mean_sd(height_m,  digits = 2),
    `Weight (kg)`= fmt_mean_sd(weight_kg, digits = 2),
    `BFP (%)`    = fmt_mean_sd(bfp,       digits = 2),
    `SCFL (mm)`  = fmt_mean_sd(SCFL,      digits = 1),
    BMI          = fmt_mean_sd(BMI,       digits = 2),
    .groups = "drop"
  ) %>%
  rename(Group = condition)

pvals3 <- sapply(anthro_vars, function(v) welch_p(data_wide, v, group = "condition"))

p_row3 <- data.frame(
  Group        = "p-value",
  n            = "--",
  Age          = fmt_p(pvals3["age"]),
  `Height (m)` = fmt_p(pvals3["height_m"]),
  `Weight (kg)`= fmt_p(pvals3["weight_kg"]),
  `BFP (%)`    = fmt_p(pvals3["bfp"]),
  `SCFL (mm)`  = fmt_p(pvals3["SCFL"]),
  BMI          = fmt_p(pvals3["BMI"]),
  check.names = FALSE
)

table3 <- dplyr::bind_rows(table3_core, p_row3)

kable_html(
  table3,
  caption = "Anthropometric and baseline characteristics by group (mean ± SD; Welch one-way p-values).",
  align   = "lccccccc"
)

# --- Table 4: Baseline outcomes ---
baseline_long <- long_data %>% filter(time == 0)
baseline_vars <- c("DOMS","MVIC","ESR","CK","CRP","MT")

table4_core <- baseline_long %>%
  group_by(condition) %>%
  summarize(
    `DOMS_t0` = fmt_mean_sd(DOMS, digits = 2),
    `MVIC_t0` = fmt_mean_sd(MVIC, digits = 2),
    `CK_t0`   = fmt_mean_sd(CK,   digits = 2),
    `ESR_t0`  = fmt_mean_sd(ESR,  digits = 2),
    `CRP_t0`  = fmt_mean_sd(CRP,  digits = 2),
    `MT_t0`   = fmt_mean_sd(MT,   digits = 2),
    .groups = "drop"
  ) %>%
  rename(Group = condition)

pvals4 <- sapply(baseline_vars, function(v) welch_p(baseline_long, v, group = "condition"))

p_row4 <- data.frame(
  Group     = "p-value",
  `DOMS_t0` = fmt_p(pvals4["DOMS"]),
  `MVIC_t0` = fmt_p(pvals4["MVIC"]),
  `CK_t0`   = fmt_p(pvals4["CK"]),
  `ESR_t0`  = fmt_p(pvals4["ESR"]),
  `CRP_t0`  = fmt_p(pvals4["CRP"]),
  `MT_t0`   = fmt_p(pvals4["MT"]),
  check.names = FALSE
)

table4 <- dplyr::bind_rows(table4_core, p_row4)

kable_html(
  table4,
  caption = "Baseline (t0) outcome comparison across conditions (mean ± SD; Welch one-way p-values).",
  align   = "lcccccc"
)

write.csv(table3, "Table3_Anthro_By_Group.csv",    row.names = FALSE)
write.csv(table4, "Table4_Baseline_Outcomes.csv",  row.names = FALSE)
```

```{r Model Fitting Loop}
# ==========================================================
# Main modelling loop -- runs for each outcome in sequence.
#
# (A) Time-form selection (ML fits):
#     Linear and quadratic time forms are compared via LRT and AIC.
#     Quadratic is retained only if BOTH: LRT p < 0.05 AND AIC_quad < AIC_linear.
#     Otherwise linear is retained (parsimony rule).
#
# (B) Final REML fit:
#     The selected time form is re-fitted using REML for inference.
#
# (C) CRP singular fallback:
#     CRP occasionally yields a singular LMM (random-effects variance
#     collapses to zero). In that case, a cluster-robust linear model
#     is used as a conservative alternative, with SEs clustered by id.
#
# (D) Primary outcome inference (DOMS and MVIC only):
#     Omnibus condition × time test (Type III Anova) and pairwise
#     contrasts with Holm correction within each outcome.
#
# (E) CRP sensitivity analysis:
#     The participant with the highest baseline log(CRP) -- likely
#     indicating pre-existing inflammation -- is excluded and the model
#     re-fitted to assess influence on inference.
#
# (F) DHARMa diagnostics (LMMs only):
#     Simulation-based tests for dispersion, uniformity, and outliers.
#     Seed is set immediately before simulation for reproducibility.
# ==========================================================

results_list     <- list()
diagnostics_list <- list()
model_table      <- data.frame()

for (outcome in outcomes) {

  cat("Fitting model for:", outcome, "\n")

  # ----------------------------------------------------------
  # (A) Time-form selection via ML
  # ----------------------------------------------------------
  formula_linear_ml <- build_formula_lmm(outcome, "linear")
  formula_quad_ml   <- build_formula_lmm(outcome, "quadratic")

  model_linear_ml <- lmer(formula_linear_ml, data = data_post, REML = FALSE, control = control_bobyqa)
  model_quad_ml   <- lmer(formula_quad_ml,   data = data_post, REML = FALSE, control = control_bobyqa)

  lrt   <- anova(model_linear_ml, model_quad_ml)
  p_lrt <- lrt$`Pr(>Chisq)`[2]

  aic_linear <- AIC(model_linear_ml)
  aic_quad   <- AIC(model_quad_ml)

  if (!is.na(p_lrt) && p_lrt < 0.05 && aic_quad < aic_linear) {
    selected_time_form <- "quadratic"
    formula_selected   <- formula_quad_ml
  } else {
    selected_time_form <- "linear"
    formula_selected   <- formula_linear_ml
  }

  # ----------------------------------------------------------
  # (B) Final REML fit
  # ----------------------------------------------------------
  model_reml    <- lmer(formula_selected, data = data_post, REML = TRUE, control = control_bobyqa)
  singular_flag <- isSingular(model_reml)

  interaction_test <- NULL
  contrast_df      <- NULL
  crp_sens         <- NULL

  # ----------------------------------------------------------
  # (C) CRP singular fallback: cluster-robust LM
  # If the LMM random-effects variance collapses (singular), switch
  # to an LM with cluster-robust SEs (clustered by participant id)
  # as a conservative alternative that still accounts for clustering.
  # ----------------------------------------------------------
  if (outcome == "CRP" && singular_flag) {

    model_type   <- "Cluster-robust LM (primary)"
    formula_lm   <- build_formula_lm(outcome, selected_time_form)
    lm_model     <- lm(formula_lm, data = data_post)
    final_model  <- lm_model
    model_output <- coeftest(lm_model, vcov = vcovCL(lm_model, cluster = ~id))

  } else {

    model_type   <- "LMM (REML)"
    final_model  <- model_reml
    model_output <- summary(final_model)

    # ----------------------------------------------------------
    # (D) Primary outcome inference: omnibus test and pairwise contrasts
    #
    # Omnibus test: Type III Wald chi-square (car::Anova) on the final
    # REML model, capturing the condition x time interaction.
    #
    # Pairwise contrasts: emmeans is evaluated at the centered
    # post-baseline timepoint (time_std = 0; corresponds to 48 h),
    # which is the pre-specified inference point per the manuscript.
    # The conditioning syntax `~ condition | time_std` is used so that
    # emmeans treats time_std as fixed rather than marginalising over
    # it, which avoids the "results may be misleading" interaction note.
    #
    # Holm correction is applied across the three pairwise comparisons
    # (ICG vs CG, DCG vs CG, ICG vs DCG) within each primary outcome.
    # No correction is applied across outcomes; secondary outcomes are
    # interpreted as exploratory.
    # ----------------------------------------------------------
    if (outcome %in% primary_outcomes) {
      interaction_test <- car::Anova(final_model, type = 3)

      # Pairwise condition contrasts at the centered post-baseline
      # timepoint (time_std = 0; corresponds to 48 h). Holm correction
      # is applied across the three pairwise comparisons within each
      # primary outcome, as pre-specified in the manuscript.
      emm         <- emmeans(final_model, ~ condition | time_std, at = list(time_std = 0))
      contrasts   <- contrast(emm, method = "pairwise", adjust = "none")
      contrast_df <- as.data.frame(contrasts)
      contrast_df$p_holm <- p.adjust(contrast_df$p.value, method = "holm")
    }

    # ----------------------------------------------------------
    # (E) CRP sensitivity: exclude highest-baseline participant
    # The participant with the highest baseline log(CRP) is excluded
    # to assess whether a likely pre-inflamed individual drives results.
    # ----------------------------------------------------------
    if (outcome == "CRP" && inherits(final_model, "lmerMod")) {

      id_highest_baseline_crp <- data_post %>%
        group_by(id) %>%
        summarize(
          max_base = ifelse(all(is.na(log_CRP_baseline)), NA_real_,
                            max(log_CRP_baseline, na.rm = TRUE)),
          .groups = "drop"
        ) %>%
        filter(!is.na(max_base), is.finite(max_base)) %>%
        slice_max(max_base, n = 1) %>%
        pull(id)

      data_post_excl_hi_crp <- data_post %>% filter(id != id_highest_baseline_crp)

      m_crp_excl <- lmer(
        formula_selected,
        data    = data_post_excl_hi_crp,
        REML    = TRUE,
        control = control_bobyqa
      )

      crp_sens <- list(
        sensitivity_excluded_id        = as.character(id_highest_baseline_crp),
        sensitivity_excl_anova_type3   = car::Anova(m_crp_excl, type = 3)
      )
    }
  }

  # ----------------------------------------------------------
  # (F) DHARMa model diagnostics (LMMs only)
  # Seed set immediately before simulation for reproducibility.
  # Tests: uniformity of residuals, dispersion, and outliers.
  # ----------------------------------------------------------
  if (inherits(final_model, "lmerMod")) {

    set.seed(1234)
    sim_res <- simulateResiduals(final_model)

    dispersion_p <- tryCatch(testDispersion(sim_res)$p.value, error = function(e) NA_real_)
    uniformity_p <- tryCatch(testUniformity(sim_res)$p.value, error = function(e) NA_real_)
    outlier_p    <- tryCatch(testOutliers(sim_res)$p.value,   error = function(e) NA_real_)

  } else {
    dispersion_p <- NA_real_
    uniformity_p <- NA_real_
    outlier_p    <- NA_real_
  }

  diagnostics_list[[outcome]] <- data.frame(
    Outcome      = outcome,
    Model_Type   = model_type,
    Singular     = ifelse(inherits(final_model, "lmerMod"), singular_flag, NA),
    Dispersion_p = dispersion_p,
    Uniformity_p = uniformity_p,
    Outlier_p    = outlier_p
  )

  # Time-form selection trace -- exported for transparency
  model_table <- rbind(
    model_table,
    data.frame(
      Outcome          = outcome,
      Time_Form        = selected_time_form,
      Outcome_Scale    = ifelse(outcome == "CRP", "log(CRP)", "raw"),
      Random_Effects   = ifelse(model_type == "LMM (REML)", "(1 | id)", "N/A (LM)"),
      Fit_Method       = ifelse(model_type == "LMM (REML)",
                                "ML (selection) / REML (final)",
                                "Cluster-robust LM"),
      Final_Model_Type = model_type,
      AIC_linear       = aic_linear,
      AIC_quadratic    = aic_quad,
      LRT_p            = p_lrt
    )
  )

  results_list[[outcome]] <- list(
    model              = final_model,
    output             = model_output,
    contrasts          = contrast_df,
    interaction_test   = interaction_test,
    selected_time_form = selected_time_form,
    aic_linear         = aic_linear,
    aic_quadratic      = aic_quad,
    lrt_p              = p_lrt
  )

  if (!is.null(crp_sens)) {
    results_list[[outcome]] <- c(results_list[[outcome]], crp_sens)
  }
}

# Export diagnostics table
diagnostics_table <- dplyr::bind_rows(diagnostics_list)
write.csv(diagnostics_table, "Model_Diagnostics_Summary.csv", row.names = FALSE)
```


```{r Figure3_AbsChange_DOMS_PercentElse, echo=TRUE, message=FALSE, warning=FALSE, fig.width=12, fig.height=8, dpi=300}
# ==========================================================
# Figure 3 - Change from baseline (t0); manuscript labels this six-panel plot as Figure 3
# ==========================================================

outcomes_plot <- c("DOMS","MVIC","CK","ESR","CRP","MT")

plot_long <- long_data %>%
  select(id, condition, time, all_of(outcomes_plot)) %>%
  pivot_longer(
    cols      = all_of(outcomes_plot),
    names_to  = "outcome",
    values_to = "value"
  ) %>%
  group_by(id, outcome) %>%
  mutate(
    baseline = value[time == 0][1]
  ) %>%
  ungroup() %>%
  mutate(
    y_plot = case_when(
      outcome == "DOMS" ~ value - baseline,  # ΔVAS (cm)
      TRUE ~ ifelse(is.na(baseline) | baseline == 0, NA_real_,
                    (value - baseline) / baseline * 100)  # % change
    ),
    metric = ifelse(outcome == "DOMS", "ΔVAS (cm)", "Δ% vs baseline")
  )

# Optional sanity check
zero_base <- plot_long %>%
  filter(time == 0) %>%
  group_by(outcome) %>%
  summarize(n_zero_baseline = sum(baseline == 0, na.rm = TRUE), .groups = "drop")
print(zero_base)

# -----------------------------
# Summary stats: mean ± SEM
# -----------------------------
plot_sum <- plot_long %>%
  group_by(condition, time, outcome, metric) %>%
  summarize(
    n    = sum(!is.na(y_plot)),
    mean = mean(y_plot, na.rm = TRUE),
    sd   = sd(y_plot, na.rm = TRUE),
    sem  = sd / sqrt(n),
    .groups = "drop"
  ) %>%
  mutate(
    time_label = factor(paste0("t", time), levels = c("t0","t24","t48","t72"))
  )

plot_sum$condition <- factor(
  plot_sum$condition,
  levels = c("ICG", "DCG", "CG")
)

# -----------------------------
# Axis management (A. Axis consistency)
# - Keep free y-scales by default (most readable for mixed units).
# - Optional sensible limits for CK and CRP (percent change panels).
#   Adjust these if your data warrants different bounds.
# -----------------------------
ylim_overrides <- list(
  CK  = c(-25, 350),   # avoids extreme negative ranges and keeps plot interpretable
  CRP = c(-50, 100)    # tighten to sensible band if CRP % spikes wildly
)

# -----------------------------
# Theme (B. Font size)
# -----------------------------
theme_pub <- theme_classic(base_size = 13) +
  theme(
    legend.position       = "top",
    legend.title          = element_blank(),
    legend.text           = element_text(size = 11),
    axis.title            = element_text(size = 11),
    axis.text             = element_text(size = 11),
    plot.title            = element_text(size = 12, face = "plain"),
    plot.title.position   = "plot",
    strip.text            = element_text(size = 11)
  )

group_cols <- c(
  ICG = "#1a6fa8",
  DCG = "#c8621a",
  CG  = "#4a7a4a"
)

# Helper to make one panel with correct y label and optional y-limits
make_panel <- function(outcome_key, title_text) {

  df <- plot_sum %>% filter(outcome == outcome_key)

  ylab <- unique(df$metric)
  if (length(ylab) != 1) ylab <- "Change from t0"

  p <- ggplot(df, aes(x = time_label,
                      y = mean,
                      group = condition,
                      fill = condition,
                      color = condition)) +
    geom_ribbon(aes(ymin = mean - sem, ymax = mean + sem),
                alpha = 0.15, linewidth = 0) +
    geom_line(linewidth = 0.9) +
    geom_point(size = 1.6) +
    scale_color_manual(values = group_cols) +
    scale_fill_manual(values = group_cols) +
    scale_x_discrete(
      labels = c(
        t0  = expression(t[0]),
        t24 = expression(t[24]),
        t48 = expression(t[48]),
        t72 = expression(t[72])
      )
    ) +
    labs(
      title = title_text,
      x     = "Time",
      y     = ylab
    ) +
    theme_pub

  if (outcome_key %in% names(ylim_overrides)) {
    p <- p + coord_cartesian(ylim = ylim_overrides[[outcome_key]])
  }

  p
}

# -----------------------------
# Build each panel (titles simplified)
# -----------------------------
p_doms <- make_panel("DOMS", "(a) DOMS")
p_mvic <- make_panel("MVIC", "(b) MVIC")
p_ck   <- make_panel("CK",   "(c) CK")
p_esr  <- make_panel("ESR",  "(d) ESR")
p_crp  <- make_panel("CRP",  "(e) CRP")
p_mt   <- make_panel("MT",   "(f) MT")

# Combine with ONE shared legend
fig3 <- (p_doms + p_mvic) /
        (p_ck   + p_esr)  /
        (p_crp  + p_mt) +
  plot_layout(guides = "collect") &
  theme(
    legend.position = "bottom",
    legend.justification = "center",
    legend.box.margin = margin(t = 5, b = 10),   # adds space below legend
    legend.margin = margin(b = 5)
  )

fig3

# Export high-res image for submission
ggsave(
  filename = "Figure3_ChangeFromBaseline.png",
  plot     = fig3,
  width    = 12,
  height   = 8,
  dpi      = 600
)
```

```{r Table5_LMM_Summary, echo=TRUE, message=FALSE, warning=FALSE}
# ==========================================================
# Table 5 -- Summary of LMM results across outcomes
#
# Purpose (manuscript-facing):
#   Compact overview of omnibus fixed-effect tests (Type III Wald χ²)
#   for Time, Condition, and Time × Condition, plus ICC from the
#   random-intercept structure.
#
# Notes:
#   - Uses car::Anova(type = 3) on the FINAL REML models already stored
#     in results_list (no refitting).
#   - p-values are raw (uncorrected). Holm correction is applied only
#     to post-hoc emmeans contrasts for primary outcomes elsewhere.
#   - Time term depends on selected time form; here, all outcomes were
#     retained as linear time in the current analysis.
# ==========================================================

fmt_p_star <- function(p) {
  if (is.na(p)) return(NA_character_)
  if (p < 0.001) return("<0.001***")
  if (p < 0.01)  return(paste0(sprintf("%.3f", p), "**"))
  if (p < 0.05)  return(paste0(sprintf("%.3f", p), "*"))
  sprintf("%.3f", p)
}

get_type3_p <- function(anova_obj, term) {
  rn <- rownames(anova_obj)
  if (!term %in% rn) return(NA_real_)
  as.numeric(anova_obj[term, "Pr(>Chisq)"])
}

table5_df <- lapply(outcomes, function(outcome) {

  model_obj <- results_list[[outcome]]$model

  if (!inherits(model_obj, "lmerMod")) {
    return(data.frame(
      Outcome          = outcome,
      `Time Effect`     = NA_character_,
      `Condition Effect`= NA_character_,
      Interaction       = NA_character_,
      ICC              = NA_real_,
      check.names      = FALSE
    ))
  }

  a3 <- car::Anova(model_obj, type = 3)

  # In the current pipeline, condition is coded as a factor; the omnibus
  # condition test is "condition" and the interaction is "time_std:condition".
  p_time <- get_type3_p(a3, "time_std")
  p_cond <- get_type3_p(a3, "condition")
  p_int  <- get_type3_p(a3, "time_std:condition")

  data.frame(
    Outcome           = paste0(outcome, " (linear)"),
    `Time Effect`      = fmt_p_star(p_time),
    `Condition Effect` = ifelse(is.na(p_cond), NA_character_, ifelse(p_cond < 0.05, fmt_p_star(p_cond), "ns")),
    Interaction        = ifelse(is.na(p_int),  NA_character_, ifelse(p_int  < 0.05, fmt_p_star(p_int),  "ns")),
    ICC               = round(compute_icc(model_obj), 3),
    check.names       = FALSE
  )
}) %>% dplyr::bind_rows()

# For readability: show "ns" also for time when not significant
table5_df <- table5_df %>%
  mutate(
    `Time Effect` = ifelse(!is.na(`Time Effect`) & grepl("^0\\.", `Time Effect`) & as.numeric(sub("\\*+","",`Time Effect`)) >= 0.05,
                           "ns",
                           `Time Effect`)
  )

kable_html(
  table5_df,
  caption = paste0(
    "Summary of linear mixed-effects model results across outcomes. ",
    "Displayed are Type III Wald \u03C7\u00B2 tests for fixed effects (raw p-values) and ICCs from random-intercept models. ",
    "Holm correction was applied only to post-hoc emmeans contrasts for primary outcomes and is reported elsewhere."
  ),
  align = "lcccc"
)

write.csv(table5_df, "Table5_LMM_Summary.csv", row.names = FALSE)
```


```{r Effect Sizes for Primary Outcomes}
# Effect sizes are computed for primary outcomes only (DOMS and MVIC).
# eff_size() from emmeans returns Cohen's d-type standardised effect
# sizes for each pairwise group contrast, using the model residual SD
# (sigma) as the standardiser.
#
# Evaluation point: time_std = 0 (centered post-baseline timepoint;
# 48 h), matching the pairwise contrast specification in the model
# fitting loop. The conditioning syntax `~ condition | time_std` is
# used to avoid the emmeans interaction note.

effect_sizes <- list()

for (outcome in primary_outcomes) {

  model_obj <- results_list[[outcome]]$model

  if (inherits(model_obj, "lmerMod")) {
    # Effect sizes are reported at the centered post-baseline timepoint
    # (time_std = 0; 48 h), consistent with the pairwise contrast
    # specification above.
    emm  <- emmeans(model_obj, ~ condition | time_std, at = list(time_std = 0))
    eff  <- eff_size(
      emm,
      sigma = sigma(model_obj),
      edf   = df.residual(model_obj)
    )
    effect_sizes[[outcome]] <- as.data.frame(eff)
  }
}
```


```{r Export All Outputs}
# Diagnostics exported within the model loop above.
# Remaining structured outputs exported here.

write.csv(model_table, "Model_Specification_Table.csv", row.names = FALSE)

write_xlsx(effect_sizes, "Effect_Size_Primary_Outcomes.xlsx")

save(
  results_list,
  diagnostics_list,
  effect_sizes,
  file = "AXANOVA_full_analysis_output.RData"
)
```

```{r S1 Table: Full Fixed-Effect Model Output, message=FALSE, warning=FALSE}
# ==========================================================
# Assembles full fixed-effect output for all outcomes into a
# single table (S1 Table in the manuscript supplement).
#
# - LMM outcomes: extracted via broom.mixed::tidy()
# - CRP cluster-robust LM fallback: extracted from stored coeftest matrix
#
# AIC reported is from the ML selection step (not the final REML fit),
# as AIC from REML fits is not comparable across models.
# ==========================================================

s1_list <- list()

for (outcome in names(results_list)) {

  model_obj <- results_list[[outcome]]$model
  sel_form  <- results_list[[outcome]]$selected_time_form

  aic_sel <- if (!is.null(sel_form)) {
    if (sel_form == "linear") results_list[[outcome]]$aic_linear else results_list[[outcome]]$aic_quadratic
  } else {
    NA_real_
  }

  if (inherits(model_obj, "lmerMod")) {

  tidy_mod <- parameters::model_parameters(
    model_obj,
    effects = "fixed",
    ci = 0.95,
    p_adjust = "none"
  ) %>%
    as.data.frame() %>%
    mutate(
      Outcome  = outcome,
      Model    = "LMM (REML)",
      effect   = "fixed",
      ICC      = round(compute_icc(model_obj), 3),
      Singular = isSingular(model_obj),
      AIC      = aic_sel
    ) %>%
    rename(
      Term       = Parameter,
      Estimate   = Coefficient,
      Std_Error  = SE,
      CI_low     = CI_low,
      CI_high    = CI_high,
      t_value    = t,
      p_value    = p
    ) %>%
    mutate(
      DF = if ("df_error" %in% names(.)) df_error else NA_real_
    ) %>%
    select(
      Outcome, Model, effect, Term,
      Estimate, Std_Error, CI_low, CI_high,
      DF, t_value, p_value,
      ICC, Singular, AIC
    )

  s1_list[[outcome]] <- tidy_mod

  } else if (inherits(model_obj, "lm")) {

    ct    <- results_list[[outcome]]$output
    ct_df <- as.data.frame(ct)
    colnames(ct_df) <- c("Estimate", "Std_Error", "t_value", "p_value")
    ct_df$Term      <- rownames(ct_df)

    tidy_lm <- ct_df %>%
      transmute(
        Outcome   = outcome,
        Model     = "Cluster-robust LM",
        effect    = "fixed",
        Term      = Term,
        Estimate  = Estimate,
        Std_Error = Std_Error,
        DF        = NA_real_,
        t_value   = t_value,
        p_value   = p_value,
        ICC       = NA_real_,
        Singular  = NA,
        AIC       = aic_sel
      )

    s1_list[[outcome]] <- tidy_lm
  }
}

S1_table <- dplyr::bind_rows(s1_list)

write_xlsx(S1_table, "S1_Table_Full_Model_Output.xlsx")
write.csv(S1_table,  "S1_Table_Full_Model_Output.csv", row.names = FALSE)
```

```{r Sensitivity Analyses: log1p(CK) and log1p(ESR), message=FALSE, warning=FALSE}
# ==========================================================
# Sensitivity analyses for CK and ESR using log1p transformation.
#
# Rationale: Both outcomes exhibit right skew and DHARMa flagged
# uniformity issues for ESR in the primary analysis. log1p (i.e.,
# log(1 + x)) is used rather than log(x) as a precaution against
# zeros, though none are observed in this dataset.
#
# The same time-form selection procedure (ML LRT + AIC) and final
# REML inference are applied. The condition × time interaction test
# is the primary quantity of interest for comparison with the
# untransformed analysis.
# ==========================================================

sensitivity_results <- list()

for (outcome in c("CK", "ESR")) {

  y_col <- outcome
  b_col <- paste0(outcome, "_baseline")

  data_sens <- data_post %>%
    mutate(
      log_y          = ifelse(is.na(.data[[y_col]]), NA_real_, log1p(.data[[y_col]])),
      log_y_baseline = ifelse(is.na(.data[[b_col]]), NA_real_, log1p(.data[[b_col]]))
    ) %>%
    filter(is.finite(log_y), is.finite(log_y_baseline))

  formula_linear <- as.formula(
    "log_y ~ time_std + condition + time_std:condition + log_y_baseline + sex + SCFL + (1 | id)"
  )
  formula_quad <- as.formula(
    "log_y ~ time_std + I(time_std^2) + condition + time_std:condition + log_y_baseline + sex + SCFL + (1 | id)"
  )

  # ML time-form selection
  m_lin_ml  <- lmer(formula_linear, data = data_sens, REML = FALSE, control = control_bobyqa)
  m_quad_ml <- lmer(formula_quad,   data = data_sens, REML = FALSE, control = control_bobyqa)

  lrt    <- anova(m_lin_ml, m_quad_ml)
  p_lrt  <- lrt$`Pr(>Chisq)`[2]
  aic_lin  <- AIC(m_lin_ml)
  aic_quad <- AIC(m_quad_ml)

  if (!is.na(p_lrt) && p_lrt < 0.05 && aic_quad < aic_lin) {
    formula_selected <- formula_quad
    selected_form    <- "quadratic"
  } else {
    formula_selected <- formula_linear
    selected_form    <- "linear"
  }

  # Final REML fit and omnibus interaction test
  m_final          <- lmer(formula_selected, data = data_sens, REML = TRUE, control = control_bobyqa)
  interaction_test <- car::Anova(m_final, type = 3)

  sensitivity_results[[outcome]] <- list(
    n_rows_used        = nrow(data_sens),
    selected_time_form = selected_form,
    AIC_linear         = aic_lin,
    AIC_quadratic      = aic_quad,
    LRT_p              = p_lrt,
    interaction_test   = interaction_test,
    model              = m_final
  )
}

sensitivity_results
```

```{r Session Info}
# Recorded for reproducibility: R version and package versions used.
utils::sessionInfo()
```
