# Supplementary material for: Effects of Immediate and Delayed Repeated Cold Exposure After Physical Exertion: A Randomized Controlled Trial
Source: Int J Environ Res Public Health. 2026 Jul 9;23(7):887. doi: 10.3390/ijerph23070887 (PMC13410065; doi:10.3390/ijerph23070887)
Supplement: Supplementary file 1 [file ijerph-23-00887-s001.zip › S1_Data_dataset.xlsx]

## Sheet: Sheet1
condition	id	sex	age	height_m	weight_kg	bfp	SCFL	DOMS_t0	DOMS_t24	DOMS_t48	DOMS_t72	MVIC_t0	MVIC_t24	MVIC_t48	MVIC_t72	ESR_t0	ESR_t24	ESR_t48	ESR_t72	CK_t0	CK_t24	CK_t48	CK_t72	CRP_t0	CRP_t24	CRP_t48	CRP_t72	MT_t0	MT_t24	MT_t48	MT_t72
ICG	P001	m	28	1.73	92.2	35	0.9	0	4.8	7	5.2	290.333	244.033	210	209	2	2	2	2	601	930	1285	722	0.9	1.1	1	0.8	4.9	5.2	5.5	5.2
ICG	P002	m	20	1.63	53.4	32	0.7	0	4.2	2.2	0	111.233	137.067	119.433	127.667	4	4	3	3	104	155	130	118	0.7	0.8	0.6	0.7	4.4	3.9	4.4	3.8
ICG	P003	m	25	1.85	92.4	23	1.2	0	0.5	0	0	236.133	226.033	244.267	240.567	2	4	2	2	203	325	222	175	2.4	1.6	1.1	0.9	4.6	4.3	4.1	4.3
ICG	P010	w	21	1.5	47	21	0.83	0	3.6	0.5	0.2	101.667	81.6667	96	89.6667													3.7	4.1	3.8	3.6
ICG	P011	w	20	1.62	59	29	1.1	0.3	5	3	0.6	205.2	183.9	205	196	8	8	8	6	560	538	285	189	1.3	1.4	1.2	1	4	4	3.8	3.7
ICG	P012	w	22	1.68	55	32	1.2	0	0.9	0.2	0	150.8	152	152.667	142.667	17	0	14	10	101	175	127	111	3.1	1.9	1.2	0.9	3.2	3.2	3.3	3.5
ICG	P013	w	24	1.59	52	29	1.3	0.1	1.5	1.4	0.7	151.467	138.667	141.533	142.333	10	12	6	10	67	224	139	107	0.5	0.5	0.5	0.5	3.2	3.9	3.1	3.5
ICG	P014	w	21	1.61	62.2	33	0.66	1.4	1.2	0.3	0	188.933	196.933	182.3	123.333	10	8	10	8	127	375	215	172	0.5	0.5	0.5	0.5	3.6	3.6	3.6	3.6
ICG	P015	w	21	1.67	46.2	25	0.91	0	0	0	0	102.167	153.333	159.833	145.333	2	4		2	130	107	75	67	2.7	2.3	1.8	1.5	3.1	3.1	3.2	3.4
ICG	P016	w	21	1.74	59.8	29	0.74	0	0	0	0	152.05	145.017	145.9	164.333	3	16	16	16	119	622	346	447	0.5	0.5	0.5	0.5	3.6	3.9	3.8	3.7
ICG	P017	w	22	1.66	54.8	26	0.71	0	4.2	4.8	3.8	163.533	151.833	159.1	146.3	2	2	3	2	60	143	103	107	0.5	0.9	0.6	0.5	2.9	2.9	3	3
ICG	P018	w	30	1.65	56	25	1.3	0	0.7	0.8	0.8	133.467	75.1	146.9	157.967	6	8	6	8	135	241	150	125	0.9	0.5	0.5	0.5	4.6	4.5	4.3	4.4
ICG	P019	w	25	1.61	71.6	36	0.48	0	0	0	0	201.333	201.667	191.667	208.433	8	8	6	10	276	571	409	320	0.8	0.7	0.6	0.6	5.5	6	5.4	5.7
ICG	P020	w	25	1.74	57.6	28	0.5	0	0.6	0	0	169.767	145.667	137.333	138.333	6	4	4	4	79	128		83	0.5	0.5		0.5	3.1	3	3.4	3.4
ICG	P021	w	22	1.65	62.2	16	0.71	0	2.7	1	0	181.667	150.333	208.333	206.667	6	6	2	5	69	249	121		0.5	0.5	0.5		3.9	3.8	4	4
ICG	P022	w	18	1.6	59.8	30	0.71	0	5.7	3	1.4	173.366	178.364	191.383	187.031	34	34	26	22	76	272	176	166	43.8	25	13.3	7.3	3.3	3.2	2.8	3.4
DCG	P004	m	21	1.67	64.6	17	0.2	0.3	0.9	0	0.2	223.333	212	208.667	201	2	2	2	2	130	246	216	168	1	0.9	0.8	0.6	4.5	4.8	4.6	4.7
DCG	P005	m	28	1.84	80	18	0.89	0.4	3.7	4.9	1	267.927	228.233	227	212	4	4	4	6	98	111	94	74	0.5	0.5	0.5	0.5	2.9	2.9	2.9	3
DCG	P006	m	22	1.84	81.8	15	0.68	0	3.4	1.7	0.7	279.633	273.367	260.05	227.333	2	4	2	2	59	165	224	165	0.5	0.5	0.5	0.5	3.4	3.5	3.9	3.7
DCG	P023	w	20	1.63	54.8	28	0.7	0	3.3	3.6	0.3	220.667	176.333	166.667	149.333	2	6	4	5	78	274	179	84	0.5	0.5	0.5	0.7	3.7	4.7	4.1	4.7
DCG	P024	w	23	1.64	55	27	1	0.1	0.3	0.3	0	154.667	139	117.667	123.667	3	4	4	4	89	445	243	156	0.5	0.5	0.5	0.5	2.7	2.8	3.6	3.4
DCG	P025	w	21	1.56	51.6	27	1.6	0	1.1	0	0	123.633	106.967	97.3333	106.3	4	4	4	3	369	638	520	272	1.8	1.3	2.1	1.4	2.4	2.7	3.1	2.6
DCG	P026	w	21	1.71	65.2	30	0.7	0	1	0.5	0	165.967	186.333	180.4	161.933	10	11	7	4	95	104	92	84	1	0.9	1.1	1	4	4.2	4	3.8
DCG	P027	w	22	1.63	60.8	32	0.64	0	3.5	4.1	0.9	206.333	180.667	206.967	202.067	7	8	7	9	98	136	121	101	0.9	0.6	0.5	0.5	3.6	3.7	3.9	4.4
DCG	P028	w	24	1.67	67.2	33	0.2	0	0	0	0	183.667	164.333	184.13	169.867	6	4	4	3	118	578	349	227	0.5	0.5	0.6	0.5	4.6	4.8	4.6	4.5
DCG	P029	w	21	1.68	58	31	1.1	0.4	3.7	2.7	0.9	123.5	137.733	133.033	143.967	8	8	7	6	114	138	126	187	0.5	0.5	0.5	0.5	3.3	3.5	3.5	3.5
DCG	P030	w	27	1.66	61.8	32	0.82	0	0	0	0	141.233	157.867	149.833	152.767	4	5	4	6	111	391	244	151	0.5	0.5	0.5	0.5	3.7	3.7	4	3.6
DCG	P031	w	26	1.59	53	26	0.21	0.4	3	0.4	0.2	161.8	108.333	123.167	145.733	6	9	6	6	168	597	391	231	0.5	0.5	0.5	0.5	4.4	4.5	4.3	4.3
DCG	P032	w	21	1.7	48.6	24	0.32	0	4.8	6	0.6	186.833	178.9	186.767	183.6	2	6	4	4	79	516	269	378	0.5	0.5	0.5	0.5	2.8	3	2.8	2.7
DCG	P033	w	21	1.69	74	37	0.42	0	0.6	0	0	185.333	173.633	231.633	229.967	10	10	8	7	83	104	95	86	0.5	0.5	0.5	0.5	3.6	3.2	3.5	3.3
DCG	P034	w	24	1.63	68.6	29	0.95	0	2.2	1	0	171.533	163	187.633	182.133	2	2	2	3	91	993	396	242	0.5	0.7	0.7	0.5	3.8	3.6	3.8	3.8
DCG	P035	w	21	1.64	55.4	24	0.69	0	1	1	0	134.7	136.333	145.667	141.167	2	1	1	1	81	101	270	55	0.5	0.5	0.5	0.5	3.7	3.8	3.9	3.9
CG	P007	m	29	1.79	65.2	18	0.3	0	2.2	3.3	2.3	208.96	175.6	214.333	241	4	4	4	2	221	218	151	123	1.4	1	0.7	0.6	3.7	3.9	4.1	3.7
CG	P008	m	24	1.72	74.2	22	0.5	1.6	5.1	4	0.8	244.933	225.633	214.667	238	2	2	3	2	249	308	193	134	0.7	0.6	0.6	0.5	4.8	4.9	4.7	5
CG	P009	m	19	1.91	93.8	23	0.88	1.3	5	3.2	1.7	235.567	230.733	227	226.667	5	8	5		150	296	175	183	0.6	0.5	0.5	0.5	4.6	4.7	4.7	4.4
CG	P036	w	24	1.67	61.4	34	1.4	0	0.5	0.5	0.4	222.667	182.7	131.667	163.333	9		8		133	136	90	131	2.3	1.5	1.3	0.9	3.6	3.85	3.8	4.2
CG	P037	w	21	1.7	61.2	34	0.7	0	1.6	5.3	1.5	200.8	194.333	188.667	182	2	2	2	2	79	255	137	107	0.5	0.5	0.5	0.5	3.6	3.8	3.9	3.6
CG	P038	w	20	1.58	59	30	1.3	0	3.3	1.9	0.6	186.7	167.8	169	158.4	4	2	2	3	157	255	167	121	0.5	0.5	0.5	0.5	4	4.8	3.9	4.1
CG	P039	w	21	1.62	67	31	0.81	0	0	0.6	0.2	176.68	154.867	179.993	153.333	9	10	20	2	80	94	79	78	3.3	2.7	2.7	3	3.2	3.2	3.2	3.2
CG	P040	w	21	1.76	77.4	41	0.87	1.1	2.2	0	0	209.9	192.9	193.767	218.1	8	9	10	11	82	89	111	102	0.5	0.5	0.5	0.5	3.8	3.8	3.9	3.7
CG	P041	w	21	1.68	103.8	40	0.92	0	0.2	0	0	214	165.233	214.267	199.3					128	228	159	158	5.2	7.2	8.2	6.2	3.7	3.6	3.5	3.6
CG	P042	w	21	1.74	68.6	35	1.3	0	2.2	3.1	1	193.267	184.533	189.433	192.7	10	16	14	12	111	391	244	151	0.5	0.5	0.5	0.5	5.5	5.4	5.3	5.4
CG	P043	w	23	1.69	64.6	33	1.1	0	1.3	1.1	0	151.333	133.667	155.967	153.633	8	8	7	6	140	197	139	125	4	3.7	2.8	2.4	4.2	3.7	3.8	3.8
CG	P044	w	30	1.74	69.4	33	0.71	0	0	0	0	133.933	123.167	152.067	133.567	4	4	2	4	222	397	232	161	5.4	3.1	2.1	1.7	4.5	4.6	4.6	4.5
CG	P045	w	25	1.64	62.4	30	1.2	0	0.4	0.1	0	222.567	177	168.9	170.333	4	8	8		115	298	189	195	0.5	1.1	2.8	1.6	4	4.1	4.2	4
CG	P046	w	19	1.59	50	20	0.45	0	0	0	0	146.367	146.667	148	151.667	4	8	8	4	188	235	163	128	0.5	0.5	0.5	0.5	3.9	3.7	3.9	3.8
CG	P047	w	22	1.77	65.2	30	0.35	0	0.5	0	0	175.367	177	202.867	189	10	10	10	8	49	78	53	80	0.5	0.5	0.5	0.5	3.2	3.3	3.4	3.2
CG	P048	w	25	1.67	65	38	0.91	0	0	0	0	163.453	143.568	180.621	164.914	6	7	6	9	137	245	159	146	1.5	4	9.7	8.1	3.5	4.2	3.9	4.3
